# Supplementary material for: Evaluation of commercial DNA and RNA extraction methods for high-throughput sequencing of FFPE samples
Source: PLoS One. 2018 May 17;13(5):e0197456. doi: 10.1371/journal.pone.0197456 (PMC5957415; doi:10.1371/journal.pone.0197456)
Supplement: S1 Table — (XLSX) [file pone.0197456.s002.xlsx]

## Sheet: DNA quantity quality
DNA yield
Total amount (ng)	AllPrep	GeneRead	QIAamp	truXTRAC DNA/RNA	truXTRAC DNA
SARC1	3600	435.667	5126.67	7400	1255
SARC2	525	1430	1440.33	6810	4765
SARC3	4740	5440	4223.33	12080	10660
SARC4	2710	2023.33	1697.67	4045	3290
SARC5	297	205.333	83.6667	594	703
DNA integrity
DIN value	AllPrep	GeneRead	QIAamp	truXTRAC DNA/RNA	truXTRAC DNA
SARC1	2.7	1.1	2	2.5	1.9
SARC2	3.2	2.8	2.9	5.1	4
SARC3	4	3	3.3	4.3	3.3
SARC4	4	2.7	3	4.1	3.3
SARC5	2.2	1	1	2.2	2.1
DNA amplifiability
FFPE QC kit delta Ct	AllPrep	GeneRead	QIAamp	truXTRAC DNA/RNA	truXTRAC DNA
SARC1	0.83	0.83	0.39	-0.25	0.31
SARC2	2.22	1.69	1.86	1.66	1.44
SARC3	0.48	0.19	0.43	-0.44	-0.49
SARC4	0.57	0.3	0.57	0.07	-0.06
SARC5	7.31	4.15	6.9	4.1	4
DNA library yield before capturing
Total amount (ng)	AllPrep	GeneRead	QIAamp	truXTRAC DNA/RNA
SARC1	173	16.3	129	90.3
SARC2	24.1	153	171	108
SARC3	260	197	191	252
SARC4	169	133	173	93.4
DNA library yield final libraries
Total amount (nM)	AllPrep	GeneRead	QIAamp	truXTRAC DNA/RNA
SARC1	6.37	0.28	4.74	2.67
SARC2	0.65	4.55	5.1	3.27
SARC3	12.9	9.01	9.28	7.8
SARC4	5.9	6.38	9.81	3.48

## Sheet:  RNA quantity quality
RNA yield
Total amount (ng)	AllPrep	FormaPure	RNeasy	truXTRAC DNA/RNA	truXTRAC RNA
SARC1	2145	708	1580	1959	2076
SARC2	1344	2640	6300	4950	5490
SARC3	3840	3388	3242	9240	5313
SARC4	5178	944	4160	6795	3648
SARC5	153	0	172	209.5	552
RNA integrity
RIN value	AllPrep	FormaPure	RNeasy	truXTRAC DNA/RNA	truXTRAC RNA
SARC1	2.4	1.5	1.7	1.9	2.1
SARC2	2.3	2.2	1.6	2.3	2.3
SARC3	1.8	2.2	2.3	2	2.4
SARC4	2.3	1.7	2.3	2.2	2.3
SARC5	1	1	1	1.7	2
RNA amplifiability
PreSeq QC kit delta Ct	AllPrep	FormaPure	RNeasy	truXTRAC DNA/RNA	truXTRAC RNA
SARC1	20.5	10.3	20.5	20.5	20.5
SARC2	8.3	6.4	8.2	7.3	8.5
SARC3	8	5.6	8.2	7.9	9.1
SARC4	6.5	7.3	6.6	6.4	8.3
SARC5	20.5	20.5	20.5	7.4	9.5
*Due to limited amount of RNA, the parallells that were sequenced were not included in the PreSeq QC testing.
RNA library yield
Total amount (nM)	AllPrep	FormaPure	RNeasy	truXTRAC DNA/RNA
SARC3	247	326	260	304
SARC4	349	316	313	356
SARC5	5	26	2	18

## Sheet: DNA sequencing
Quality metrics for DNA sequencing
Sample	Extraction	Raw total reads	Raw total reads mapped (%)	Raw total reads duplicates (%)	Total reads	Total reads duplication rate (%)	%>=Q30 bases	Mean Quality Score	Mean Coverage
SARC1	truXTRAC	55241268	99.962	44.6342	35128827	49.2188	93.72	38.83	258.6
SARC1	QIAamp	55330200	99.9708	32.1731	36855648	35.8897	94.33	39	345.3
SARC1	AllPrep	91240682	99.9752	36.1415	61028076	40.0967	94.51	39.05	537.1
SARC2	truXTRAC	62263296	99.9748	40.4914	43093175	44.5666	94.5	39.04	348.7
SARC2	QIAamp	51321806	99.9732	33.6489	34704821	36.8763	94.65	39.08	321.2
SARC2	GeneRead	54530844	99.9726	33.8416	36652665	37.4487	94.57	39.06	334.1
SARC3	truXTRAC	48509602	99.9597	25.6294	30854735	28.4818	93.53	38.77	328
SARC3	QIAamp	32462642	99.972	22.2693	21551762	24.2978	94.24	38.96	243.6
SARC3	AllPrep	40030868	99.9747	19.56	26841017	21.5922	94.5	39.04	315.4
SARC3	GeneRead	46285094	99.9703	23.4466	29997444	26.2486	93.48	38.72	329.7
SARC4	truXTRAC	44495630	99.966	38.0689	29029359	41.9147	93.87	38.86	248.1
SARC4	QIAamp	46782806	99.9677	24.2833	30797096	26.9342	94.19	38.95	331.5
SARC4	AllPrep	63272082	99.9718	31.2461	42503173	34.3118	94.26	38.97	413.3
SARC4	GeneRead	56466756	99.9702	31.1274	36813974	34.811	94.41	39.01	350.8
The "raw total reads" was processed as followed to generate the "total reads":
1) reads from each lane are separately aligned to the reference
2) the aligned reads are (lane-wise) sorted according to their mapping position
3) all lane-wise sorted alignment files are merged into a single BAM file and duplicates are marked
4) re-alignment around indels (limit the analysis only to target regions (with 250 bp extensions up- and down-stream))
5) base-quality re-calibration
Downsampling on coverage and reads
Sample	Extraction	Mean Coverage after down-sampling	Reads after downsampling on reads	Downsampled duplication rate (%)
SARC1	truXTRAC	258.6	35128827	49.2188
SARC1	QIAamp	256.5	36796848	35.7599
SARC1	AllPrep	257.3	36943299	11.8869
SARC2	truXTRAC	320.6	35515731	29.0367
SARC2	QIAamp	321.2	34704821	36.8763
SARC2	GeneRead	321.4	34493414	32.5851
SARC3	truXTRAC	245.4	20642376	10.1198
SARC3	QIAamp	243.6	21551762	24.2978
SARC3	AllPrep	244.5	21758363	12.4208
SARC3	GeneRead	243.7	21035127	10.4396
SARC4	truXTRAC	248.1	29029359	41.9147
SARC4	QIAamp	246	29288092	23.7762
SARC4	AllPrep	245.8	29884178	14.3975
SARC4	GeneRead	244.8	29004910	19.5742
The "total reads" files were used for downsampling.

## Sheet: RNA sequencing
Archer Analysis for total reads
Sample	Method	Total fragments	Total fragments after trimming adaptors	Unique fragments (#/%)	Unique fragments on target (%)	Fusions	Localization fusion	Fusion: Total spanning reads (#/%)	Fusion: Total supporting start sites (#/%)
SARC3	truXTRAC	2,485,516	1,855,524	186,855 / 10.1	87.5	SS18 → SSX2	chr18:23612363,chrX:52731686	60 / 6.7	11
SARC3	RNeasy	1,710,654	1,490,304	70,356 / 4.7	84	Overall Sample QC: FAIL. Overall Fusion QC: Number of unique RNA GSP2 control start sites low.
SARC3	AllPrep	1,729,007	1,393,262	62,131 / 4.5	74.2	Overall Sample QC: FAIL. Overall Fusion QC: Number of unique RNA GSP2 control start sites low.
SARC3	FormaPure	2,007,092	1,557,540	140,849 / 9.0	90	SS18 → SSX2	chr18:23612363, chrX:52731686	31 / 4.9	13
SARC4	truXTRAC	2,598,968	2,012,360	175,001 / 8.7	63.5	EWSR1 → NR4A3	chr22:29692358,chr9:102590323	1926 / 72.0	86
SARC4	RNeasy	1,773,421	1,378,710	108,588 / 7.9	52.8	EWSR1 → NR4A3	chr22:29692358,chr9:102590323	476 / 52.1	51
SARC4	AllPrep	2,390,725	1,860,177	189,750 / 10.2	58.6	EWSR1 → NR4A3	chr22:29692358,chr9:102590323	2034 / 73.9	84
SARC4	FormaPure	2,281,424	1,708,494	184,044 / 10.8	82.9	EWSR1 → NR4A3	chr22:29692358,chr9:102590323	2571 / 79.6	79
SARC5	truXTRAC	9,445,542	7,054,141	39,678 / 0.6	84.6	Overall Sample QC: FAIL. Overall Fusion QC: Number of unique RNA GSP2 control start sites low.
SARC5	RNeasy	1,115,778	425,444	5,784 / 1.4	39.4	Overall Sample QC: FAIL. Overall Fusion QC: Number of unique RNA GSP2 control start sites low.
SARC5	AllPrep	1,915,361	1,388,835	15,441 / 1.1	71.1	Overall Sample QC: FAIL. Overall Fusion QC: Number of unique RNA GSP2 control start sites low.
SARC5	FormaPure	1,596,927	1,144,998	6,465 / 0.6	90	Overall Sample QC: FAIL. Overall Fusion QC: Number of unique RNA GSP2 control start sites low.
Unique fragments: Total number and percentage of fragments (read pairs) that pass the initial quality filter, after (Unique Fragments) deduplication.
Total spanning reads: The number and percentage of reads supporting this gene fusion. Only reads spanning the breakpoint are considered to support the fusion. Paired reads where both reads completely cover only one of the genes are NOT considered as supporting a gene fusion. The percentage is calculated in reference to the total number of reads covering this target, including wild-type transcript…
Supporting start sites: Number of unique start sites supporting the fusion. Multiple reads that start at the same position (which can be derived from 1 or multiple molbins) are counted as one unique start site. The end opposite to the anchored end (GSP2 end, R2) is considered
Archer Analysis for down-sampled reads
Sample	Method	Total fragments	Total fragments after trimming adaptors	Unique fragments (#/%)	Unique fragments on target (%)	Fusions strong	Localization fusion	Fusion: Total spanning reads (#/%)	Fusion: Total supporting start sites (#/%)
SARC3	truXTRAC	1,710,654	1,289,509	128,129 / 9.9	88.8	SS18 → SSX2	chr18:23612363,chrX:52731686	15 / 100	6
SARC3	RNeasy	1,710,654	1,490,304	70,356 / 4.7	84	Overall Sample QC: FAIL. Overall Fusion QC: Number of unique RNA GSP2 control start sites low.
SARC3	AllPrep	1,710,654	1,378,800	61,640 / 4.5	74.2	Overall Sample QC: FAIL. Overall Fusion QC: Number of unique RNA GSP2 control start sites low.
SARC3	FormaPure	1,710,654	1,332,439	126,642 / 9.5	90.3	SS18 → SSX2	chr18:23612363, chrX:52731686	29/5	12
SARC4	truXTRAC	1,773,421	1,385,899	132,163 / 9.5	64.6	EWSR1 → NR4A3	chr22:29692358,chr9:102590323	1471 / 71.5	85
SARC4	RNeasy	1,773,421	1,378,710	108,588 / 7.9	52.8	EWSR1 → NR4A3	chr22:29692358,chr9:102590323	489 / 53.5	53
SARC4	AllPrep	1,773,421	1,389,469	153,432 / 11.0	58.7	EWSR1 → NR4A3	chr22:29692358,chr9:102590323	1665 / 74.4	81
SARC4	FormaPure	1,773,421	1,335,530	152,015 / 11.4	83.1	EWSR1 → NR4A3	chr22:29692358,chr9:102590323	1902 / 75.0	77
SARC5	truXTRAC	1,596,927	1,190,087	15,620 / 1.3	83.8	Overall Sample QC: FAIL. Overall Fusion QC: Number of unique RNA GSP2 control start sites low.
SARC5	Rneasy*	1,115,778	425,444	5,784 / 1.4	39.4	Overall Sample QC: FAIL. Overall Fusion QC: Number of unique RNA GSP2 control start sites low.
SARC5	AllPrep	1,596,927	1,155,536	13,656 / 1.2	70.6	Overall Sample QC: FAIL. Overall Fusion QC: Number of unique RNA GSP2 control start sites low.
SARC5	FormaPure	1,596,927	1,144,998	6,465 / 0.6	90	Overall Sample QC: FAIL. Overall Fusion QC: Number of unique RNA GSP2 control start sites low.
* Sample with <1.5M reads, not downsampled.

## Sheet: SPSS output DNA
Quantity DNA
Test Statisticsa
	truXTRAC_D_median - truXTRAC_DR_median	QIAamp_median - truXTRAC_DR_median	AllPrep_median - truXTRAC_DR_median	GeneRead_median - truXTRAC_DR_median	QIAamp_median - truXTRAC_D_median	AllPrep_median - truXTRAC_D_median	GeneRead_median - truXTRAC_D_median	AllPrep_median - QIAamp_median	GeneRead_median - QIAamp_median	GeneRead_median - AllPrep_median
Z	-1.753b	-2.023b	-2.023b	-2.023b	-.944b	-1.214b	-2.023b	-.944b	-1.214b	-1.214b
Asymp. Sig. (2-tailed)	0.08	0.043	0.043	0.043	0.345	0.225	0.043	0.345	0.225	0.225
DIN values - DNA integrity
Test Statisticsa
	truXTRAC_D_median - truXTRAC_DR_median	QIAamp_median - truXTRAC_DR_median	AllPrep_median - truXTRAC_DR_median	GeneRead_median - truXTRAC_DR_median	QIAamp_median - truXTRAC_D_median	AllPrep_median - truXTRAC_D_median	GeneRead_median - truXTRAC_D_median	AllPrep_median - QIAamp_median	GeneRead_median - QIAamp_median	GeneRead_median - AllPrep_median
Z	-2.023b	-2.023b	-.813b	-2.032b	-1.214b	-.813c	-2.023b	-2.032c	-1.841b	-2.023b
Asymp. Sig. (2-tailed)	0.0431144	0.0431144	0.416366	0.0421682	0.224916	0.416366	0.0431144	0.0421682	0.0655997	0.0431144
FFPE QC - DNA amplifiability
Test Statisticsa
	truXTRAC_D - truXTRAC_DR	QIAamp - truXTRAC_DR	AllPrep - truXTRAC_DR	GeneRead - truXTRAC_DR	QIAamp - truXTRAC_D	AllPrep - truXTRAC_D	GeneRead - truXTRAC_D	AllPrep - QIAamp	GeneRead - QIAamp	GeneRead - AllPrep
Z	-.674b	-2.023c	-2.023c	-2.023c	-2.023c	-2.023c	-2.023c	-1.826c	-.944b	-1.826b
Asymp. Sig. (2-tailed)	0.5	0.043	0.043	0.043	0.043	0.043	0.043	0.068	0.345	0.068
DNA library yield before capturing
Test Statisticsa
	QIAamp - truXTRAC_DR	AllPrep - truXTRAC_DR	GeneRead - truXTRAC_DR	AllPrep - QIAamp	GeneRead - QIAamp	GeneRead - AllPrep
Z	-1.095b	-.365b	-.730c	.000d	-1.461c	-.730c
Asymp. Sig. (2-tailed)	0.273322	0.715001	0.465209	1	0.144127	0.465209
DNA library yield final libraries
Test Statisticsa
	QIAamp - truXTRAC_DR	AllPrep - truXTRAC_DR	GeneRead - truXTRAC_DR	AllPrep - QIAamp	GeneRead - QIAamp	GeneRead - AllPrep
Z	-1.826b	-1.095b	-.730b	-.730c	-1.826c	-.365b
Asymp. Sig. (2-tailed)	0.068	0.273	0.465	0.465	0.068	0.715
Duplication rates of downsized DNA libraries
Test Statisticsa
	QIAamp - truXTRAC_DR	AllPrep - truXTRAC_DR	GeneRead - truXTRAC_DR	AllPrep - QIAamp	GeneRead - QIAamp	GeneRead - AllPrep
Z	-.405b	-.730b	-.944b	-1.461b	-1.826b	.000c
Asymp. Sig. (2-tailed)	0.686	0.465	0.345	0.144	0.068	1
a. Wilcoxon Signed Ranks Test
b. Based on negative ranks.
c. Based on positive ranks.
d. The sum of negative ranks equals the sum of positive ranks.

## Sheet: SPSS output RNA
Quantity RNA
Test Statisticsa
	truXTRAC_R_median - truXTRAC_DR_median	RNeasy_median - truXTRAC_DR_median	AllPrep_median - truXTRAC_DR_median	FormaPure_median - truXTRAC_DR_median	RNeasy_median - truXTRAC_R_median	AllPrep_median - truXTRAC_R_median	FormaPure_median - truXTRAC_R_median	AllPrep_median - RNeasy_median	FormaPure_median - RNeasy_median	FormaPure_median - AllPrep_median
Z	-,405b	-1,214b	-1,483b	-2,023b	-1,483b	-,674b	-2,023b	-,674c	-1,483b	-1,214b
Asymp. Sig. (2-tailed)	0.686	0.225	0.138	0.043	0.138	0.5	0.043	0.5	0.138	0.225
RIN values - RNA integrity
Test Statisticsa
	truXTRAC_R_median - truXTRAC_DR_median	RNeasy_median - truXTRAC_DR_median	AllPrep_median - truXTRAC_DR_median	FormaPure_median - truXTRAC_DR_median	RNeasy_median - truXTRAC_R_median	AllPrep_median - truXTRAC_R_median	FormaPure_median - truXTRAC_R_median	AllPrep_median - RNeasy_median	FormaPure_median - RNeasy_median	FormaPure_median - AllPrep_median
Z	-1,826b	-,948c	-,135c	-1,483c	-2,032c	-,813c	-2,032c	-1,069b	-,365c	-1,095c
Asymp. Sig. (2-tailed)	0.0678892	0.343028	0.89225	0.138011	0.0421682	0.416366	0.0421682	0.285049	0.715001	0.273322
PreSeqQC - RNA amplificability
Test Statisticsa
	truXTRAC_R_median - truXTRAC_DR_median	RNeasy_median - truXTRAC_DR_median	AllPrep_median - truXTRAC_DR_median	FormaPure_median - truXTRAC_DR_median	RNeasy_median - truXTRAC_R_median	AllPrep_median - truXTRAC_R_median	FormaPure_median - truXTRAC_R_median	AllPrep_median - RNeasy_median	FormaPure_median - RNeasy_median	FormaPure_median - AllPrep_median
Z	-1,841b	-1,826b	-1,841b	-,135c	-,365c	-,365c	-,674c	-,816c	-1,461c	-1,461c
Asymp. Sig. (2-tailed)	0.0655997	0.0678892	0.0655997	0.892738	0.715001	0.715001	0.500184	0.414216	0.144127	0.144127
RNA library yield
Test Statisticsa
	RNeasy_median - truXTRAC_DR_median	AllPrep_median - truXTRAC_DR_median	FormaPure_median - truXTRAC_DR_median	AllPrep_median - RNeasy_median	FormaPure_median - RNeasy_median	FormaPure_median - AllPrep_median
Z	-1,604b	-1,604b	,000c	-,535d	-1,604d	-,535d
Asymp. Sig. (2-tailed)	0.108809	0.108809	1	0.59298	0.108809	0.59298
a. Wilcoxon Signed Ranks Test
b. Based on positive ranks.
c. The sum of negative ranks equals the sum of positive ranks.
d. Based on negative ranks.
